# Supplementary material for: Autoantibody Diversity Is Augmented in Women with Breast Cancer and Is Related to the Stage of the Disease
Source: Curr Oncol. 2023 Sep 27;30(10):8793–804. doi: 10.3390/curroncol30100634 (PMC10605201; doi:10.3390/curroncol30100634)
Supplement: Supplementary file 1 [file curroncol-30-00634-s001.zip]

Archive with 2 entries (2 files):
- Supplemental figures S1 and S2.pdf
- Table S1- database.xls
