# Supplementary material for: Autoantibody Diversity Is Augmented in Women with Breast Cancer and Is Related to the Stage of the Disease
Source: Curr Oncol. 2023 Sep 27;30(10):8793–804. doi: 10.3390/curroncol30100634 (PMC10605201; doi:10.3390/curroncol30100634)
Supplement: Supplementary file 1 [file curroncol-30-00634-s001.zip › Table S1- database.xls]

## Sheet: Database
																							WB bands
Sample code	Sample ID	Group (0: WBP, 1: BBP, 2: BC)	Age	Weight	Height	BMI	Abd perimeter	Hip perimeter	Pregnancies	Vaginal deliveries	Abortions	C-sections	Breastfeeding_ months	BC type (1: Invasive ductal carcinoma, 2: mucinous ductal carcinoma, 3: Invasive lobular carcinoma, 4: Tubular ductal carcinoma, 5: Mucinous carcinoma, 6: Tubulo-lobular carcinoma)	Stage	Stage_I_IV	Histological grade	SBR	ER	PR	Her2NEU	Ki67	b1	b2	b3	b4	b5	b6	b7	b8	b9	b10	b11	b12	b13	b14	b15	b16	b17	b18	b19	b20	b21	b22	b23	b24	b25	b26	b27
1	1	2	42	83.5	1.64	31	107	108	3	0	0	3	9	1	IIIA	III	I	5	90	0	80	90	0	0	0	0	0	0	0	0	0	0	0	0	0	0	0	0	1	0	0	0	0	1	0	0	0	0	0
2	2	2	60	125	1.65	45.5	134	139	5	5	0	0	34	1	I	I	II	9	0	0	0	5	0	0	0	0	0	0	0	0	0	0	0	0	0	0	0	0	0	0	1	0	1	1	0	0	0	0	0
3	3	2	38	61	1.6	23.8	86	96	2	0	0	2	8	unclassifiable	I	I							0	0	0	0	0	0	0	0	0	0	0	0	0	0	0	0	1	0	1	0	0	1	0	0	1	0	0
1a	4	2	48	57.5	1.51	25	92	95	3	2	0	1	14	1				4	90		100	10	0	0	0	1	0	0	0	0	0	0	0	0	1	0	1	0	0	0	0	0	0	1	0	0	1	0	0
5	5	2	55	57.5	1.46	27	86	94	4	4	0	0	6	1	IV	IV	III	9	0	0	100	60	0	0	0	0	0	0	0	1	0	0	0	0	1	0	0	0	0	0	0	0	0	0	0	0	1	0	0
6	6	2	52	62	1.56	25.5	97	102	2	2	0	0	7	1	IIIB	III	III	9	0	0	0	90	0	0	0	0	0	0	0	1	0	0	0	0	1	0	0	0	0	0	0	0	0	0	0	0	1	0	0
7	7	2	47	54.5	1.41	27.2	88	91	7	6	1	0	12	1	IIB	II	III	6	80	90	0	15	0	0	0	0	0	0	0	1	0	0	0	0	1	0	0	0	0	0	0	0	0	0	0	0	1	0	0
8	8	2	46	113.5	1.68	40	139	140	0	0	0	0		2	IIIA	III	I		0	0	0	5	0	0	0	0	0	0	0	0	1	0	0	0	0	0	1	0	0	0	0	0	0	1	0	0	1	0	0
9	9	2	55	61	1.49	27.5	100	102	7	7	0	0	3		IIIB	III							0	0	0	0	0	0	0	0	1	0	0	0	1	0	0	0	0	0	0	0	0	0	1	0	0	0	0
10	10	2	73	73	1.49	32.9	113	117	4	2	2	0	24	1	IIIB	III	III	9	0	0	100	80	0	0	0	1	1	0	0	1	0	0	0	0	1	0	0	0	0	0	0	0	0	0	0	0	1	0	0
11	11	2	38	76	1.67	27.5	84	98	2	0	1	1	2	1	IIIB	III	III	8	90	70	0	70	0	0	0	0	0	0	0	1	0	0	0	0	1	0	1	0	0	0	0	0	0	0	0	0	1	0	0
12	12	2	60	63	1.74	29.15	98	101	4	4	0	0	2	1	IIB	II	III	8	80	0	10	10	0	0	0	0	0	0	0	1	0	0	0	0	0	0	0	0	0	0	0	0	0	1	1	0	0	0	0
2a	13	2	43	64	1.53	27.3	95	102	3	3	0	0	18	1	IIB	II		8	70		0	80	0	0	0	0	0	0	0	0	0	0	0	0	1	0	0	0	0	0	0	0	0	1	0	0	0	0	0
3a	14	2	73	86.5	1.51	37.7	121	124	8	8	0	0	12		IIIA	III							0	0	0	0	0	0	0	0	0	0	0	0	1	0	0	0	0	0	0	0	0	1	0	0	1	0	0
15	15	2	52	54	1.62	20.6	82	87	3	0	1	2	0	3	IIIA	III			80	10	0	50	0	0	0	0	0	0	0	1	0	0	0	0	0	0	0	0	0	0	0	0	0	1	0	0	1	0	0
16	16	2	43	48	1.43	23.5	88	91	3	0	1	2	7	4	IIIA	III			70	90	0	30	0	0	0	0	0	0	0	1	1	0	0	0	0	0	0	0	0	0	0	0	0	1	0	0	0	0	0
17	17	2	29	50	1.48	22.8	78	87	2	0	1	1	18	1	IV	IV	II	6	0	0	0	10	0	0	0	0	0	0	1	0	0	0	0	0	1	0	0	0	0	1	0	0	0	1	0	1	0	0	1
18	18	2	61	56.5	1.46	26.2	92	97	5	5	0	0	36	1	IIIA	III	III	9	0	0	0	60	0	0	0	0	0	0	0	0	0	1	0	0	0	0	0	0	0	1	0	1	0	0	0	1	0	0	1
19	19	2	45	75.5	1.65	27.55	91	102	3	3	0	0	24	1	I	I	III	8					0	0	0	0	0	0	0	0	0	1	0	0	0	0	0	0	0	1	0	1	0	0	0	1	0	0	0
20	20	2	58	60	1.49	28.1	94	96	9	2	6	1	3	1	IIIB	III	III	9	50	30	0	80	0	0	0	1	0	0	0	0	1	0	0	0	1	0	0	0	0	0	0	0	0	1	0	0	0	0	0
21	21	2	37	61	1.51	28.1	88	99	3	3	0	0	12	1	IIIA	III	III	9	80	70	0	50	0	0	0	0	0	0	0	0	0	0	0	0	1	0	0	0	0	0	1	0	0	0	0	0	0	0	0
22	22	2	43	78.5	1.5	34.7	106	111	5	5	0	0	12	1					90	0	0	50	0	0	0	0	1	0	0	0	1	0	0	0	0	0	0	0	0	0	0	0	0	0	0	1	0	0	0
23	23	2	50	64	1.49	28.8	91	111	4	3	1	0	12		I	I							0	0	0	0	0	0	0	0	1	0	0	0	1	0	0	0	0	0	0	0	0	0	0	0	1	0	0
24	24	2	49	63.5	1.57	25.6	87.5	100.5	2	2	0	0	6	1	IV	IV	III	7	60	85	0	60	0	0	0	0	0	0	0	0	1	0	0	0	0	0	0	0	0	0	0	0	0	0	0	1	0	0	1
25	25	2	38	60	1.52	26	92	96	1	1	0	0	4	1	IIIA	III			0	0	100	20	0	0	0	0	0	0	0	0	1	0	0	0	0	0	0	0	0	0	0	0	0	0	0	1	0	0	0
26	26	2	44	64.5	1.63	24.1	94	101	3	0	0	3	8	1	IIA	II	I	4	70	0	0	5	0	0	0	0	0	0	0	0	1	0	0	0	1	0	0	0	0	0	0	0	0	0	0	1	1	0	0
27	27	2	63	54.5	1.48	24.7	89	95	0	0	0	0		1	IIIB	III	III	9					0	0	0	0	0	0	0	0	1	0	0	0	1	0	0	0	0	0	0	1	0	0	0	1	0	0	0
28	28	2	49	60.5	1.51	28.5	91	102	4	4	0	0	12	1					30	80	100	20	0	0	0	0	0	0	0	0	0	0	0	0	0	0	0	0	0	0	0	1	0	1	0	1	0	0	0
29	29	2	57	80.5	1.59	31.6	104	110	3	0	0	3	8	1	IIB	II	II	6	90	70	0	20	0	0	0	0	0	0	0	0	0	0	0	0	1	0	1	0	0	0	0	1	0	1	0	1	1	0	0
30	30	2	37	68	1.61	26.2	93	97	3	3	0	0	24		IIA	II							0	0	0	0	0	0	0	0	0	0	0	0	0	0	1	0	0	0	0	1	0	0	0	0	0	0	0
31	31	2	29	44	1.48	20.1	71	80	1	1	0	0	0	1	IIIB	III	I	5	60	50	100	30	0	0	0	0	0	1	0	0	0	0	0	0	1	0	1	0	0	0	0	0	0	1	0	0	0	0	1
4a	32	2	44	95	1.58	38.1	121	122	5	5	0	0	3	1	IIA	II		5	90	70	0	30	0	0	0	0	0	0	0	0	1	1	0	0	0	0	0	0	0	0	1	0	0	1	0	0	1	0	0
33	33	2	78	64	1.65	23.5	118	120	0	0	0	0		1	IIIB	III							1	0	0	0	1	0	0	0	0	0	0	0	1	0	1	0	0	0	0	1	0	1	0	1	1	0	0
34	34	2	50	85	1.52	36.8	103	121	2	2	0	0	0	1	IIIA	III	III	8	80	0	50	80	0	0	0	0	0	0	1	0	0	0	0	0	0	0	1	0	0	0	0	1	0	0	0	1	0	0	1
35	35	2	39	59.5	1.49	26.6	92	96	2	0	0	2	12	1	IIB	II	II	7	70	80	80	70	0	0	0	0	0	0	1	0	0	0	0	0	1	0	1	0	0	0	0	1	0	0	0	0	0	0	0
36	36	2	65	66	1.59	26.1	94	105	3	3	0	0	12	1	IV	IV			0	0	100	50	0	0	0	0	0	0	1	0	1	0	0	0	0	0	1	0	0	0	0	1	0	1	0	0	0	0	0
37	37	2	77	65	1.45	30.9			1	1	0	0	0	5	IIB	II	I		90	90	0	30	0	0	0	0	0	0	0	0	0	0	0	0	1	0	1	0	0	0	0	1	0	1	0	0	0	0	0
7a	38	2	85	49.5	1.44	23.6	91	96	3	3	0	0	6		I	I							0	0	0	0	0	0	1	0	0	1	0	0	0	0	0	0	0	0	0	0	0	1	0	0	0	0	0
12a	39	2	52									0											0	0	0	0	0	0	0	0	0	0	0	0	1	0	0	0	0	0	0	0	0	0	0	0	0	0	0
6a	40	2	39	55	1.49	24.8	88	91	3	2	0	1	20	1	IIA	II			90	80	0	70	0	0	0	0	0	0	0	0	1	1	0	0	0	0	0	0	0	0	0	0	0	1	0	0	0	0	0
41	41	2	54	60	1.42	29.8	89	103	3	0	1	2	36	1	IIIA	III	II	6	0	0	100	10	0	0	0	0	0	0	1	0	0	0	0	0	1	0	1	0	0	0	0	1	0	0	0	0	0	0	1
42	42	2	52	65	1.52	28.1	92	94	8	5	2	1	36	1	IIIA	III	II	6	70	30	10	20	0	0	0	0	0	0	1	0	0	0	0	0	1	0	1	0	0	0	0	1	0	0	0	0	0	0	1
43	43	2	27	62	1.62	23.6	97	99	2	2	0	0	12	1	I	I	III	9	30	40	100	50	0	0	0	0	0	0	0	0	1	0	0	0	0	0	1	0	0	0	0	1	0	1	0	0	0	0	1
44	44	2	46	63.5	1.57	25.6	89	97	5	4	0	1	9		IIIA	III							0	0	0	0	0	0	0	0	1	0	0	0	0	0	1	0	0	0	0	1	0	1	0	1	1	0	0
45	45	2	55	71	1.48	32.4	98	112	6	6	0	0	8	1	IV	IV			0	0	0	70	0	0	0	0	0	0	0	1	1	0	0	0	0	0	0	0	0	0	0	0	0	0	0	0	0	0	0
46	46	2	51	70	1.61	27.01	94	98	3	3	0	0	24	6	IIIA	III			90	30	0	20	0	0	0	0	0	0	0	0	0	0	0	0	0	0	0	0	0	0	0	0	0	1	0	0	1	0	0
47	47	2	43	54	1.42	26.78	87	91	3	3	0	0	2	1	IIIC	III	III	7					0	0	0	0	0	0	0	0	1	1	0	0	0	0	0	0	0	0	0	0	0	1	0	0	1	0	0
13a	48	2	72									0											0	0	0	0	0	0	0	0	0	0	0	0	0	0	0	0	0	0	0	0	0	0	0	0	0	0	0
49	49	2	42	75	1.65	27.5	91	99	4	3	1	0	9	1	IIIA	III	III	8	0	0	0	90	0	0	0	0	0	0	0	0	1	0	0	0	0	0	0	0	0	0	0	0	0	1	0	0	1	0	1
50	50	2	79	41	1.45	19.5	81	86	6	6	0	0	12		IIB	II	0						0	0	0	0	0	0	0	0	0	0	0	0	1	0	0	0	0	0	1	0	0	1	0	0	1	0	0
51	51	1	26	60	1.7	20.8			1	0	0	1	0										0	0	0	0	0	0	0	0	0	0	0	0	1	0	0	1	0	0	0	0	0	1	0	0	0	0	0
52	52	1	55	66.5	1.39	34.2	95	97	0	0	0	0	0										0	0	0	0	0	0	0	0	0	0	0	0	1	0	0	0	0	0	0	0	0	1	0	0	0	0	0
53	53	1	18	69.5	1.6	27.1	88	95	1	1	0	0	0.25										0	0	0	0	0	0	0	0	1	0	0	0	1	0	0	0	0	0	0	0	0	0	0	0	0	0	0
54	54	1	16	48	1.51	21.1	74	78	0	0	0	0	0										0	0	0	0	0	0	0	0	0	0	0	0	1	0	0	0	0	0	0	0	0	1	0	0	1	0	0
55	55	1	49	75.5	1.68	26.8	101	105	1	0	0	1	0										0	0	0	0	0	0	1	0	0	0	0	0	1	0	0	1	0	0	0	0	0	1	0	0	0	0	0
56	56	1	59	62	1.51	27.2	101	108	2	2	0	0	18										0	0	0	0	0	0	0	0	0	0	0	0	1	0	0	0	0	0	0	0	0	1	0	0	0	0	1
57	57	1	48	81	1.43	39.6	99	119	7	4	2	1	18										0	0	0	0	0	0	0	0	0	0	0	0	1	0	0	0	0	0	0	0	0	0	0	0	0	0	0
58	58	1	30	52	1.42	25.8	82	90	2	0	0	2	7										0	0	0	0	0	0	1	1	0	0	0	0	1	0	0	1	0	0	0	0	0	0	0	0	1	0	0
59	59	1	44	69.5	1.55	28.9	93	102	5	0	1	4	24										0	0	0	0	0	0	0	1	0	0	0	0	1	0	0	0	0	0	0	0	0	1	0	0	0	0	0
60	60	1	51	74	1.48	33.8	105	112	0	0	0	0	0										0	0	0	0	0	0	0	1	0	0	0	0	1	0	0	1	0	0	0	0	0	0	0	0	0	0	0
61	61	1	36	66	1.66	24	97.5	99	1	0	0	1	9										0	0	0	0	0	0	0	0	1	0	0	0	1	0	0	0	0	0	0	0	0	1	0	1	0	0	0
62	62	1	53	84	1.54	35.4	100	107	1	0	0	1	3										0	0	0	0	0	0	1	0	0	0	0	0	0	0	0	0	0	0	0	0	0	1	0	1	0	0	0
63	63	1	72	52	1.46	24.4	87	89	0	0	0	0											0	1	1	0	0	0	0	0	0	1	0	0	0	0	0	0	0	0	0	0	0	0	1	1	0	0	1
5B	64	1	29									0											0	0	0	0	0	0	0	0	0	0	0	0	0	0	0	0	0	0	0	0	0	0	0	0	1	0	0
65	65	1	37	56	1.48	25.6	96	91	0	0	0	0											0	0	0	0	0	0	0	0	0	0	0	0	0	0	0	0	0	0	0	0	0	0	1	0	0	0	1
66	66	1	46	64	1.62	24.4	96	101	4	0	2	2	5										0	0	0	0	0	0	0	0	0	0	0	0	0	0	0	0	0	0	0	0	0	1	0	0	0	0	0
67	67	1	23	57	1.59	22.5	81	89	3	1	2	0	6										0	0	0	0	0	0	0	0	1	1	0	0	0	0	0	0	0	0	0	1	0	1	0	0	0	0	0
68	68	1	50	70	1.48	32	97	107	3	2	0	1	2										0	0	0	0	0	0	0	0	0	0	0	0	0	0	0	0	0	0	0	0	0	1	0	0	0	0	0
69	69	1	57	63.5	1.51	27.6	94	100	4	4	0	0	0										0	0	0	0	0	0	0	0	0	0	0	0	1	0	0	0	1	0	1	0	0	1	0	0	1	1	0
70	70	1	32	42.5	1.47	19.4	76	83	0	0	0	0											0	0	0	0	0	0	0	0	0	0	0	0	1	0	0	0	0	0	0	0	0	1	0	0	1	0	0
71	71	1	36	82	1.59	32.4	96	108	1	0	0	1	18										0	0	0	0	0	0	0	0	1	0	0	0	1	0	0	0	0	1	0	0	0	1	0	0	1	0	1
72	72	1	52	58	1.45	27.6	86	91	0	0	0	0											0	0	0	0	0	0	0	0	0	0	0	0	1	0	0	0	0	0	0	0	0	1	0	0	0	0	0
73	73	1	34	66.5	1.49	29.7	94	97	2	2	0	0	13										0	0	0	0	0	0	0	0	0	0	0	0	0	0	0	0	1	0	1	0	0	1	0	0	1	0	0
74	74	1	18	54	1.54	22.8	83	87	0	0	0	0	0										0	0	0	0	0	0	0	0	0	0	0	0	0	0	1	0	0	0	1	0	0	1	0	0	1	0	0
1b	75	1	50	53	1.39	27.4	87	94	2	2	0	0	48										0	0	0	0	0	0	0	0	0	0	0	0	1	0	0	0	0	0	0	0	0	0	0	0	0	0	0
2b	76	1	37	75	1.53	32	95	104	3	0	0	3	12										0	0	0	0	0	0	0	0	0	0	0	0	1	1	0	0	0	0	0	0	0	0	0	0	0	0	0
77	77	1	52	67	1.55	27.9			2	2	0	0	18										0	0	0	0	0	0	0	0	0	0	0	0	1	0	0	0	1	0	0	1	0	1	0	0	0	0	0
78	78	1	48	75.5	1.71	25.6			2	0	0	2	6										0	0	0	0	0	0	0	0	0	0	0	0	1	0	0	0	0	0	0	0	0	1	0	0	1	0	0
79	79	1	43	49.5	1.52	21.2			3	3	0	0	12										0	0	0	0	0	0	0	0	0	0	0	0	1	0	0	0	0	0	0	0	0	1	0	0	1	0	0
80	80	1	40	55	1.49	24.8	87	93	3	3	0	0	3										0	0	0	0	0	0	0	0	0	0	1	1	0	1	0	0	0	0	0	0	0	0	0	0	0	0	0
81	81	1	47	59	1.56	24.2	87	89	3	2	0	1	12										0	0	0	0	0	0	0	0	0	0	0	1	0	1	0	0	0	0	1	0	0	1	0	0	1	0	0
82X	82	1	36	56.4	1.59	22	78	88				0											0	0	0	0	0	0	0	0	0	0	0	0	1	0	0	0	0	1	0	0	0	0	0	0	0	0	0
83	83	1	34	56.5	1.55	23.5	85	95	3	3	0	0	12										0	0	0	0	0	0	0	0	1	0	0	0	0	0	0	0	0	0	0	0	0	0	0	0	0	0	0
84	84	1	29	92.1	1.63	30	109	119				0											0	0	0	0	0	0	0	0	1	0	0	0	0	0	0	0	0	0	0	0	0	0	0	0	0	0	0
85	85	1	46	41.5	1.49	18.7	82	89	4	0	2	2	6										0	0	0	0	0	0	0	0	1	0	0	0	1	0	0	0	0	0	0	1	0	0	0	0	1	0	0
86	86	1	29	62	1.62	23.6	90	92	0	0	0	0	0										0	0	0	0	0	0	0	0	0	0	0	0	1	0	0	0	0	0	0	0	0	0	0	0	1	0	0
87	87	1	41	58.5	1.44	28.2	88	90	4	0	1	3	6										0	0	0	0	0	0	0	0	0	0	0	0	1	0	0	0	0	0	0	0	0	0	0	0	0	0	0
88	88	1	50	73	1.61	28.2	96	98	3	2	0	1	12										0	0	0	0	0	0	0	0	0	0	0	0	1	0	1	0	0	0	0	0	0	1	0	0	0	0	0
89	89	1	45	87	1.59	34.4	101	114	5	0	2	3	3										0	0	0	1	0	0	0	0	0	0	0	0	1	0	0	0	0	0	0	0	0	0	0	0	0	0	0
90	90	1	35						0	0	0	0	0										0	0	0	0	0	0	0	0	0	0	0	0	0	0	0	0	0	0	0	0	0	1	0	0	0	0	0
91	91	1	29						0	0	0	0	0										0	1	0	0	0	0	0	0	0	0	0	0	0	0	0	0	0	0	0	1	0	0	0	0	0	0	0
13	92	1	42	62	1.48	28.31	102	105	5	3	1	1	24										0	0	0	0	0	0	0	1	0	0	0	0	0	0	0	0	0	0	0	0	0	0	0	0	0	0	0
14	93	1	26	110.5	1.59	47	143	144	0	0	0	0											0	0	0	0	0	0	0	1	0	0	0	0	0	0	0	0	0	0	0	0	0	0	0	0	1	0	0
94	94	1	34	54	1.63	20.3			0	0		0	0										0	0	0	0	0	0	0	0	0	0	0	0	0	0	0	0	0	0	0	0	0	0	0	0	0	0	0
95	95	1	50						3			3											0	0	0	0	0	0	0	0	0	0	0	0	0	0	0	0	0	0	0	0	0	0	0	0	0	0	0
4	96	1	37	67.5	1.56	27.7	102	106	4	3	1	0	24										0	0	0	0	0	0	0	0	0	0	0	0	0	0	1	0	0	0	1	1	0	0	0	0	0	0	0
97	97	1	57						4	2	1	1	1										0	0	0	0	0	0	0	0	0	0	0	0	0	0	0	0	0	0	0	0	0	0	0	0	0	0	0
40	98	1	43	75	1.49	33.8			4	1	1	2	24										0	0	0	0	0	1	0	0	0	0	0	0	1	0	1	0	0	0	0	1	0	1	0	1	0	0	0
3B	99	1	32									0											0	0	0	0	0	0	0	0	1	0	0	0	0	0	0	0	0	0	0	0	0	0	0	0	0	0	1
4B	100	1	38									0											0	0	1	1	1	1	0	0	1	0	0	0	1	0	0	0	0	0	0	1	0	1	0	1	0	0	0
101	101	0	22						0	0	0	0	0										0	0	0	0	0	0	0	0	0	0	0	0	0	0	0	0	0	0	0	0	0	1	0	0	0	0	0
102	102	0	27						0	0	0	0	0										0	0	0	0	0	0	0	0	0	0	0	0	0	0	0	0	0	0	0	0	0	0	0	0	0	0	0
103	103	0	27						0	0	0	0	0										0	0	0	0	0	0	0	0	0	0	0	0	0	0	0	0	0	0	0	0	0	0	0	0	0	0	0
104	104	0	52						2	0	1	1											0	1	0	0	1	1	1	0	0	0	0	1	1	0	0	0	0	0	0	0	0	0	0	0	0	0	0
105	105	0	34						0	0	0	0	0										0	0	0		0	0	1	0	0	0	0	0	0	0	0	0	0	0	0	0	0	0	0	0	0	0	0
106	106	0	39						0	0	0	0	0										0	0	0	0	0	0	0	0	0	0	0	0	0	0	0	0	0	0	0	0	0	0	0	0	0	0	0
64	107	0	48	45.5	1.51	19.7	91	93	3	3	0	0	6										0	0	0	0	0	0	0	0	0	1	0	0	0	0	0	0	0	0	0	0	0	0	1	1	0	0	1
75	108	0	38	68	1.54	28.7	87	96	2	2	0	0	6										0	0	0	0	0	0	0	0	0	0	0	0	1	0	0	0	1	0	0	1	0	1	0	0	1	0	0
oo30 (98	109	0	36						2	0	1	1											0	0	0	0	0	0	0	0	0	0	0	0	0	0	0	0	0	0	0	0	0	0	0	0	0	0	0
110	110	0	42						0	0	0	0	0										0	0	0	0	1	0	0	0	0	0	0	0	0	0	0	0	0	0	0	0	0	0	0	0	0	0	0
oo35	111	0	47	60	1.59	23.7			2		0	2	1										0	0	0	0	0	0	0	0	1	0	0	0	1	0	0	0	0	0	0	0	0	1	0	0	1	0	0
112	112	0	62	65.6	1.52	32	95	96	3	3	0	0	1										0	0	0	0	0	0	0	1	0	0	0	0	0	1	0	0	0	0	0	0	0	1	0	0	1	0	0
113	113	0	50						2	2	0	0											0	0	0	0	0	0	0	0	0	0	0	0	1	0	0	0	0	0	0	0	0	1	0	0	1	0	0
114	114	0	23	56.7	1.6	23	79	90	0	0	1	-1	0										0	0	0	0	0	0	0	1	0	0	0	0	0	0	0	0	0	0	0	0	0	1	0	0	1	0	0
115	115	0	43	68.3	1.56	30	104	93	2			2	0										0	0	0	0	0	0	0	1	0	0	0	0	0	0	1	0	0	0	0	1	0	0	0	0	1	0	0
116	116	0	56	87	1.61	33.6	112	125	5	3	2	0											0	0	0	0	0	0	0	0	0	0	0	0	0	1	0	0	0	0	0	1	0	0	0	0	0	0	0
117	117	0	26	55	1.63	23	77	85	0	0	0	0	0										0	0	0	0	0	0	0	1	0	0	0	0	0	0	0	0	0	0	0	0	0	0	0	0	1	0	0
118	118	0	28	53	1.55	21	71	81				0											0	0	0	1	0	0	0	0	0	0	0	0	0	1	0	0	0	0	0	0	0	1	0	0	0	0	0
119	119	0	26	47.1	1.59	22	67	86	0	0	0	0	0										0	0	0	0	0	0	0	1	0	0	0	0	0	0	0	0	0	0	0	1	0	0	1	0	0	0	0
120	120	0	26	55.3	1.61	20	72	87	0	0	0	0	0										0	1	0	0	0	0	0	1	0	0	0	0	0	1	0	0	0	0	0	1	0	0	0	0	0	0	0
121	121	0	23	53.2	1.6	33	76	86	0	0	0	0	0										0	0	0	0	0	0	0	0	0	0	0	0	1	0	0	0	0	0	0	0	0	1	0	0	0	0	0
122	122	0	44	59.5	1.58	22	78	90	2			2											0	0	0	0	0	0	0	1	0	0	0	0	0	0	0	0	0	0	0	0	0	1	0	0	0	1	0
123	123	0	25	64.7	1.64	33	81	94	0	0	0	0	0										0	0	0	0	1	0	0	0	0	0	0	0	0	0	0	0	0	1	0	0	0	0	0	0	0	0	0
124	124	0	26	61	1.56	31	83	98	0	0	0	0	0										0	0	0	1	0	0	0	1	0	0	0	0	0	0	0	0	0	0	1	0	0	0	0	0	0	0	0
125	125	0	25	58.4	1.52	30	74	86				0											0	0	0	0	0	0	0	1	0	0	0	0	0	0	1	0	0	0	0	0	0	0	0	0	0	0	0
126	126	0	26	47.7	1.55	21	74	80				0											0	0	0	0	1	0	0	0	0	0	0	0	0	0	0	0	0	0	1	0	0	0	0	0	0	0	0
127	127	0	49	6.4	1.58	32	87	91	1	1		0											0	0	0	0	0	0	0	1	0	0	0	0	0	0	1	0	0	0	0	0	0	0	0	0	0	0	0
128	128	0	21	65.4	1.62	24.9	84	91	1	1	0	0	1										0	0	0	0	1	0	0	0	0	0	0	0	0	0	0	0	0	0	0	0	0	0	1	0	0	0	0
129	129	0	26	52.3	1.52	22.6	78	88	0	0	0	0	0										0	0	0	0	1	0	0	0	0	0	0	0	0	0	0	0	0	0	0	0	0	0	0	0	0	0	0
130	130	0	28	62.5	1.6	24.4	79	97	0	0	0	0	0										0	0	0	0	0	0	0	0	1	0	0	0	0	0	0	0	0	0	0	0	0	0	1	0	0	0	0
131	131	0	33	60	1.48		89	101				0											0	0	0	0	0	0	0	0	0	0	0	0	0	0	0	0	0	0	0	0	0	1	0	0	0	0	0
132	132	0	38	52		35	85	90				0											0	0	0	0	1	0	0	0	0	0	0	0	1	0	0	0	0	0	0	0	0	0	0	0	0	0	0
133	133	0	41	61	1.54	25.7	92	101	2	0	0	2	15										0	0	0	0	1	0	0	0	0	0	0	0	0	0	0	0	0	0	0	0	0	0	0	0	0	0	0
134	134	0	44	80	1.6	31.2	98	101	2	1	0	1	1										0	0	0	0	0	0	0	1	0	0	0	0	0	1	0	0	0	0	0	0	0	0	0	0	1	0	0
135	135	0	40	55	1.55	31	90	105	1	0	0	1	6										0	0	0	0	0	0	0	0	0	0	0	0	0	0	0	0	0	0	0	0	0	0	1	0	0	0	0
136	136	0	44									0											0	0	0	0	0	0	0	0	0	0	0	0	0	0	0	0	0	0	0	0	0	0	0	0	0	0	0
84X	137	0	50	74	1.54		99	107	3	3	0	0	6										0	0	0	0	0	0	0	0	1	0	0	0	1	0	0	0	0	0	0	0	0	0	0	0	0	0	0
151	138	0	46	62	1.53	26.5	88	49	0	0	0	0	0										0	0	0	0	0	0	0	0	1	0	0	0	1	0	0	0	0	0	0	0	0	0	0	0	1	0	1
161	139	0	60	66	1.56	27.1	99	1.2	5	5	0	0	12										0	0	0	0	0	0	0	0	0	0	0	0	0	0	0	0	0	1	0	0	0	0	0	0	0	0	0
76	140	0	29	60	1.63	22.6	80	89	0	0	0	0											0	0	0	0	0	0	0	0	1	0	0	0	1	0	0	0	1	0	0	0	0	1	0	0	0	0	0
82	141	0	60	59	1.45	28.1	91	93	1	0	0	1	0										0	0	0	0	0	0	0	0	0	0	0	0	0	1	0	0	0	0	1	0	0	1	0	0	0	0	0
152	142	0	62	82	153	35	124	126	0	0	0	0	0										0	0	0	0	0	0	0	0	1	0	0	0	0	0	0	0	0	0	0	0	0	1	0	1	0	0	0
153	143	0	50	6	1.46	28.1	84	95	3	3	0	0	18										0	0	0	0	0	0	0	0	0	0	0	0	0	0	0	0	0	0	0	1	0	0	0	0	0	0	0
154	144	0	40	69	1.65	25.3	91	97	0	0	0	0	0										0	0	0	0	0	0	0	0	1	0	0	0	0	0	0	0	0	0	0	0	0	0	0	1	0	0	0
155	145	0	47	59.5	1.5	26.4	83	87	0	0	0	0	0										0	0	1	1	1	1	1	0	0	0	0	1	0	0	0	0	0	0	0	0	0	0	0	0	0	0	0
156	146	0	59	60	1.54	25.3	94	96	4	1	2	1	6										0	0	0	0	0	0	0	0	1	0	0	1	0	0	0	0	0	0	0	1	0	0	0	0	0	0	0
157	147	0	39	68.5	1.49	30.9	101	103	3	1	0	2	26										0	0	0	0	0	0	0	0	0	0	0	0	0	0	0	0	0	0	0	0	0	0	0	0	0	0	0
158	148	0	46	61	1.53	26.1	93	98	2	1	0	1	9										0	0	0	0	0	0	0	0	0	0	0	0	1	0	1	0	0	0	0	0	0	0	0	0	0	0	0
159	149	0	52	75	1.73	25.4	1.3	114	2	2	0	0	24										0	0	0	0	0	0	0	0	0	0	0	0	0	0	0	0	0	0	0	0	0	0	0	0	0	0	0
160	150	0	59	57	1.47	26.4	88	98	5	0	0	5	6										0	0	0	0	0	0	0	0	0	0	0	0	0	0	0	0	0	0	0	0	0	0	0	0	0	0	0
[truncated: 202 more columns]
